# Supplementary material for: Do educators value the promotion of students’ wellbeing? Quantifying educators’ attitudes toward wellbeing promotion
Source: PLoS One. 2022 Aug 29;17(8):e0273522. doi: 10.1371/journal.pone.0273522 (PMC9423639; doi:10.1371/journal.pone.0273522)
Supplement: S1 Data — (CSV) [file pone.0273522.s001.csv]

sc1	sc2	sc3	sc4	sc5	sc6	sc7	sc8	sc9	sc10	guidelines 1	guidelines 2	guidelines 3	guidelines 4	Age	Gender	Position	Years teaching	Num. students	SS/CoEd	Urb/rur	Fee/Non-fee	DEIS/Non_DEIS	Srream/V.ed
5	4	5	4	3	4	3	3	4	4	2	4	5	3	4	1	3	3	7	1	1	1	1	3
4	4	4	3	5	3	2	3	5	2	4	3	3	4	2	2	3	1	7	1	1	1	2	1
2	2	4	1	2	3	3	3	3		5	2	3	4	4	1	3	3	5	3	1	1	2	3
5	4	3	3	4	3	4	4	5	5	5	4	2	3	3	2	3	3	1	3	1	1	2	1
3	5	5	5	4	3	5	5	3	5	3	3	3	5	2	2	3	2	6	3	2	1	2	2
5	5	4	5	5	5	4	5	4	5	2	3	4	1	1	2	2	1	7	2	2	1	1	4
5	4	5	4	5	4	4	4	4	4	3	4	4	4	4	2	3	3	5	3	1	1	2	4
4	5	5	4	4	5	5	3	5	5	4	3	5	5	1	2	3	1	7	1	2	1	2	2
3	4	4	4	1	4	4	3	4	2	5	2	3	5	3	1	3	2	7	1	1	1	1	4
4	4	3	3	3	3	3	3	4	4	5	2	4	4	2	1	3	1		1	1	1	2	1
4	4	5	3	3	3	5	5	3	4	3	1	3	2	3	2	3	3	3	3	1	1	1	3
5	4	4	5	5	4	3	4	4	4	3	3	3	2	2	2	3	2	5	3	2	1	1	2
5	4	4	5	3	5	4	4	5	5	3	3	2	5	4	2	3	3	7	1	1	2	1	2
4	4	5	5	4	3	4	3	5	5	4	5	2	5	3	2	3	3	1	3	2	2	1	2
5	5	4	4	5	5	4	4	4	4	4	4	4	4	4	2	3	3	1	3	1	2	1	4
5	4	5	5	3	4	4	4	5	4	2	3	4	4	5	2	2	4	3	3	1	1	1	2
4		4	4	4	4	4	4	1	4	2	4	5	3	3	2	3	2		2	1	2	1	2
5	5	5	4	5	4	2	3	5	3	3	4	3	3	4	2	3	2	4	3	1	1	2	2
5	4	4	3	2	4	4	4	5	3	4	3	2	3	2	2	3	2	4	3	1	2	1	4
3	5	5	4	2	3	5	2	5	3	2	5	3	4	4	2	3	4	2	3	2	1	1	5
5	5	4	4	5	4	5	5	5	5	3	3	2	4	1	2	3	1		1	1	1	2	1
5	4	5	5	5	4	4	4	4	4	3	2	4	2	3	2	3	3	5	2	2	1	2	4
5	5	5	5	5	5	5	5	5	5	2	4	4	5	3	2	2	2	4	3	2	1	1	2
4	5	5	5	4	5	5	4	5	4	2	4	5	5	1	2	5	1	7	2	2	1	1	5
4	4	3	1	2	3	5	4	4	4	4	1	3	1	3	1	3	2	4	3	1	1	2	1
3	5	5	3	4	3	3	3	4	3	5	4	3	4	2	1	2	2	7	2	2	1	1	2
4	4	2	4	5	4		3	3	1	1	3	4	2	2	1	3	1	7	1	1	1	1	4
5	5	5	5	5	4	5	4	4	5	5	4	4	3	3	2	3	3	7	3	2	2	1	2
5	3	5	4		4	4		5	5	5	4	3	5	1	2	3	1		1	1	1	2	4
5	4	5	3	5	4	3	4	5	4	3	4	1	3	3	2	3	3	2	3	2	1	1	4
5	4	5	5	5	5	5	4	5	5	4	3	5	2	3	2	3	3	6	1	1	1	1	1
5	5	5	5	4	5	5	5	5	5	2	4	3	3	2	2	3	2	7	2	1	1	2	2
4	4	4	4	3	4	5	3	4	4	2	4	3	5	3	1	5	3	4	3	1	1	1	3
5	5	4	4	5	4	5	5	4	5	4	4	4	3	3	2	3	1		1	1	1	2	2
3	3	4	4	4	3	5	4	3	5	5	4	5	4	3	1	3	1	7	1	1	1	1	1
5	4	4	4	5	5	3	4	3	4	4	4	3	4	1	2	3	1	6	2	2	1	2	4
5	3	5	4	4	4	4	4	5	2	2	3	2	4	3	2	3	3	7	2	1	1	2	4
5	5	5	3	2	4	1	4	5	2	2	4	3	5	3	2	3	3	5	3	2	1	1	3
2	4	4	2	1	4	3	3	5	2	2	4	2	4	4	1	3	3	5	3	2	1	2	3
5	2	3	3	4	3	5	4	4	5	5	3	4	4	2	2	5	2	6	3	2	1	1	4
4	4	5	4	4	3	5	4	4	5	2	3	3	2	1	2	3	1	5	3	1	1	2	4
5	4	3	5	4	4	3	3	3	3	4	4	2	3	4	1	3	3	7	1	1	1	1	1
5	5	5	5	3	5	4	4	5	5	4	4	2	5	3	1	5	2	7	1	2	1	2	2
4	4	5	3	3	3	3	1	5	4	3	1	2	3	3	1	2	3	4	3	2	1	1	4
5	4	4	3	5	3	4	4	5	4	4	3	3	2	3	2	3	3	7	3	2	2	1	2
5	5	5	4	5	4	3	4	5	4	3	3	5	5	4	2	3	4	4	3	1	2	1	1
5	4	4	2	3	2	1	1	5	1	5	1	4	2	4	2	3	3	7	2	1	1	2	1
3	3	4	3	2	3	2	1	4		5	4	4	4	4	2	3	4	2	3	1	1	1	4
5	4	5	4	4	4	4	3	4	3	3	2	2	3	3	2	1	3	7	3	1	1	1	2
4	2	4	4	1	4	4	2	5	3	5	3	3	1	2	2	3	1	7	1	1	1	2	3
4	4	5	5	4	4	4	3	5	2	3	4	5	3	2	2	3	2	1	3	1	1	2	4
5	4	4	2	5	4	5	5	5	5	4	2	3	5	2	2	3	2	6	3	1	1	2	4
2	3	3	3	2	2	2	2	1	2	5	4	3	4	4	1	3	2	7	1	1	1	2	1
5	3	3	5	4	3	4	3	2	2	5	3		4	2	2	3	1	7	3	1	2	1	4
5	4	5	5	4	4	3	4	4	4	2	4	3	5	4	2	3	2	4	3	2	1	1	1
3	4	4	4	4	3	5	3	3	4	1	3	4	4	2	2	3	1	7	2	1	2	1	3
5	4	4	5	5	5	3	4	4	4	4	3	4	3	4	2	3	2	4	3	2	1	1	2
5	5	5	5	5	4	5	5	5	4	5	4	4	4	1	2	3	1	5	3	1	1	1	4
4	4	4	3	3	4	3	3	5	4	3	5	3	5	2	2	3	1	6	2	1	1	2	4
5	4	5	4	5	4	5	4	5	4	4	1	3	4	3	2	3	3	1	3	1	2	1	4
5	5	4	4	4	4	5	3	5	5	3	4	4	5	5	2	3	2	5	2	2	1	2	4
3	4	4	4	4	3	5	4	3	4	2	3	2	4	2	1	3	2	3	3	2	1	1	4
5	5	4	5	5	5	4	4	4	5	5	3	4	4	3	2	2	3	6	3	1	1	1	4
5	5	4	2	4	4	5	3	5	5	4	4	3	3	3	2	3	4	4	3	1	2	1	5
4	5	4	5	5	3	5	4	4	5	1	3	5	4	1	2	3	1	7	1	1	2	1	4
5	5	4	5	5	5	4	4	4	5	2	3	5	2	2	2	2	2	7	2	1	1	2	2
5	4	5	5	5	4	5	4	4	4	3	3	4	4	2	1	3	1	7	2	1	2	1	4
4	5	4	4	4	4	3	4	4	4	1	3	4	5	2	2	3	2	4	3	1	2	1	4
4	4	3	4	3	4	2	3	3	3	4	1	2	5	3	2	3	3	5	3	2	1	2	1
4	5	5	5	5	5	5	4	5	5	5	3	5	4	3	1	1	2	7	2	1	1	1	4
5	5	5	5	5	5	5	4	4	5	5	3	3	4	4	2	3	2	7	2	1	1	2	4
5	4	4	3	4	3	3	3	5	4	2	3	2	3	4	1	3	4	2	3	1	2	1	1
4	5	5	5	5	4	5	5	4	5	5	2	4	4	4	2	3	4	4	3	1	2	1	4
5	4	4	1	1	5	3		1	4	1	3	5	4	3	2	3	2	5	3	1	1	1	3
4	3	4	3	3	4	3	2	4	2	3	5	3	4	3	2	3	2	7	2	1	1	2	2
5	5	5	3	5	5	5	5	5	4	3	2	4	3	3	2	3	2	5	3	2	1	1	4
4	5	5	5	2	5	5	4	5	4	4	1	5	4	3	2	3	2	7	2	1	1	2	1
5	5	4	1	5	4	3	5	5	4	5	2	3	4	2	2	3	2	7	2	2	1	2	4
3	5	4	4	2	3	3	3	4	4	3	4	4	4	3	1	3	2	7	1	1	1	1	2
5	5	4	1	5	5	3	2	3	5	3	4	4	5	3	1	3	3	2	3	2	1	1	4
5	5	5	5	4	5	2	3	5	5	5	4	3	3	4	2	2	2	7	2	2	1	1	2
4	4	5	4	4	4	4	3	5	5	5	3	3	3	2	2	5	2	6	3	2	1	2	2
4	1	5	1	2	3	2	2	4	3	4	3	4	5	3	1	3	3	7	3	1	2	1	3
5	4	5	5	4	4	4	3	5	4	2	3	4	3	2	2	3	2	3	3	1	1	1	4
5	5	5	3	3	4	3	4	5	3	5	5	4	3	2	2	3	2	5	3	1	1	1	2
3	3	5	5	2	4	5	3	2	4	5	3	2	4	4	1	3	3	7	3	1	1	2	4
5	4	5	5	5	4	4	4	4	4	4	4	3	3	4	2	3	3	4	1	1	1	2	4
5	5	5	5	5	5	4	5	5	5	5	4	3	3	1	2	3	1	5	2	1	1	2	1
3	4	4	4	2	5	5	3	5	3	2	3	3	3	1	2	3	1	7	1	2	2	1	2
5	4	3	2	2	2	3	2	4	4	3	3	3	3	3	1	3	3	7	3	2	2	1	3
3	5	4	1	1	2	1	3	3	1	4	2	5	4	2	2	3	2	7	3	2	2	1	5
5	5	4	4	5	5	3	4	4	4	3	3	3	4	2	2	3	2	5	3	1	1	1	4
5	5	5	5	5	4	5	4	4	5	2	4	2	3	3	1	2	2	5	1	2	1	1	4
3	4	4	1	3	1	1	3	3	1	2	3	4	4	4	1	3	3	6	2	2	1	1	4
5	5	4	5	5	4	2	4	4	4	5	4	5	3	2	2	2	2	7	2	1	1	2	4
5	5	5	5	5	5	5	5	5	5	5	4	3	2	4	1	1	4	5	3	1	1	1	4
4	4	4	3	3	4	4	4	5	3	4	5	4	3	4	1	2	3	7	2	1	1	1	4
5	5	5	4	5	5	5	3	5	3	4	3	3	3	3	2	3	2	4	3	2	1	1	2
4	4	4	3	4	5	5	4	5	4	4	4	4	4	4	1	3	3	6	3	2	1	2	4
4	4	4	2	1	4	4	1	3	2	4	3	1	4	4	1	2	2	4	3	2	1	1	3
5	5	4	2	2	3	4	3	5	4	4	1	3	2	3	1	3	3	7	3	1	2	1	2
5	4	5	4	4	4	3	4	4	4	2	5	2	5	1	2	3	1	6	1	1	1	1	1
4	4	3	3	2	3	5	4	4	4	3	4	1	4	3	1	3	2	7	2	2	1	2	4
4	5	4	4	2	4	3	3	4	3	5	2	4	4	4	2	3	3	6	1	1	1	1	4
5	5	4	3	4	2	4	3	4	5	4	2	1	2	2	2	2	1	7	2	1	1	2	1
4	4	5	4	3	3	3	4	4	3	1	3	4	4	2	1	3	1	7	2	1	1	1	4
4	2	3	4	3	2	3	2	3	3	5	2	4		3	1	3	3	7	3	1	2	1	1
4	5	5	5	5	4	5	4	4	5	4	3	2	5	3	2	3	3	4	1	1	1	2	4
4	4	4	4	4	4	4	4	5	5	4	5	4	4	3	2	3	3	1	3	1	2	1	5
5	5	5	3	5	5	3	4	5	4	5	3	4	3	3	2	3	2	6	2	2	1	1	4
5	5	5	5	5	5	5	5	5	5	4	4	4	2	3	2	2	2	4	3	2	1	1	1
5	3	5	5	4	5	5	5	5	5	4	4	3		2	1	3	2	4	1	1	1	2	3
4	5	5	4	3	5	5	3	5	4	4	3	4	3	5	2	2	4	3	3	1	1	1	4
5	4	4	4	2	1	5	2	3	5	4	4	4	3	4	1	3	3	3	3	2	1	1	1
4	5	5	3	4	4	5	5	4	4	4	4	4	4	5	2	2	2	4	3	2	1	1	4
5	2	3	5	4	4	3	3	2	4	1	4	3	4	3	1	3	2	5	1	1	1	2	3
5	5	5	5	5	5	5	3	5	5	5	3	2	3	4	2	3	2	7	2	1	1	2	4
4	3	4	3	2	2	2	2	4	1	4	3	2	5	4	1	3	3	5	3	2	1	2	4
4	5	5	3	3	5	5	4	5	4	4	3	2	3	2	2	2	2	7	2	2	1	1	4
5	5	4	4	5	4	3	4	5	5	5	5	3	4	5	2	2	2	7	2	2	1	1	4
4	5	5	5	5	4	5	5	4	5	4	3	4	4	3	2	3	2	5	3	1	1	2	4
4	4	3	4	5	4	2	4	4	3	4	3	4	4	3	2	3	3	5	3	1	1	2	2
4	4	1	3	2	3	3	2	4	3	4	5	5	3	2	2	3	2	6	1	1	1	1	1
3	4	3	4	2	1	4	2	1	4	3	3	5	5	3	1	3	3	7	2	2	1	2	4
4	4	3	5	5	2	4	4	3	4	5	3	3	5	3	1	2	2	7	2	1	1	2	2
5	4	5	4	3	4	4	3	4	3	3	4	4	4	2	1	3	2	5	3	1	1	1	2
5	5	4			4	5	4	5	4	4	4	3	5	5	1	5	2	7	2	2	1	1	2
2	4	3	3	4	2	4	3	3	4	3	2	3	4	3	1	2	2		1	2	1	1	4
4	5	5	3	3	4	5	5	4	5	4	2	2	1	3	2	3	2	6	2	1	1	1	4
5	4	4	4	5	4	3	4	4	4	5	4	4	3	3	2	3	3	1	3	1	1	2	4
5	5	5	5	5	5	3	3	5	3	2	4	4	3	2	1	5	2	7	1	2	1	2	3
5	5	4	4	5	4	5	5	5	5		3	5	4	1	2	2	1	7	2	2	1	1	2
4	3	5	4	1	2	2	2	4	4	4	4	4	3	4	1	3	3	4	3	1	1	2	1
5	5	4	5	5	5	4	5	4	5	3	4	2	4	3	2	3	3	5	3	2	1	1	4
5	5	5	5	5	5	5	4	5	4	5	4	4	4	2	2	2	2	7	2	1	1	2	4
4	4	5	4	4	2	4	4	4	3	1	3	5	3	4	2	1	4	7	3	1	1	1	4
4	4	4	4	2	3	2	4	2	3	4	3	3	4	5	2	2	4	3	3	1	1	1	3
4	3	4	4	2	3	4	3	3	3	2	3	2	5	3	1	3	2	7	1	1	1	2	2
5	5	5	3	4	5	5	4	5	5	4	3	3	5	3	2	5	2	6	3	1	1	1	2
5	5	5	5	4	4	4	4	5	5	2	4	2	4	1	2	5	1	7	2	2	1	1	2
4	5	4	3	4	4	5	4	5	5	2	2	3	4	2	2	3	1	7	1	1	2	1	3
3	4	4	4	4	3	3	4	3	4	5	4	3	3	4	1	2	2	7	2	2	1	1	1
2	1	2	4	4	2	1	2	2	3	5	4	4	3	3	1	3	2	4	3	2	1	1	3
5	5	5	5	5	5	5	5	5	5	2	3	3	1	4	2	3	2	7	2	1	1	2	2
5	4	4	4	3	4	3	4	5	3	4	3	5	5	1	1	3	1	5	3	2	1	1	5
4	5	5	5	4	5	5	4	5	4	5	3	5	4	2	2	3	1	6	1	1	1	1	4
5	5	4	4	5	4	5	5	5	5	2	4	3	5	1	2	3	1	7	2	1	1	2	2
4	5	4	3		4	5	5	4	4	2	4	2	1	3	2	3	3	4	3	1	2	1	4
5	5	4	5	5	5	1	3	4	3	3	2	2	2	2	1	2	2	7	2	2	1	1	4
4	4	5	5	3	4	4	4	5	5	5	2	2	3	2	2	3	2	7	2	1	1	2	4
3	3	4	3	3	1	3		3	2	5	3	4	2	3	1	3	3	7	2	1	1	2	1
4	4	2	4	3	3	3	2	2	3	5	5	4	3	3	2	3	3	7	3	1	2	1	3
5	4	5	4	4	3	4	2	4	3	4	3	4	2	4	2	3	3		1	1	1	2	2
5	5	5	5	4	5	5	5	5	5	4	4	4	4	3	2	2	2	7	2	2	1	2	4
5	5	5	4	3	5	5	4	5	4	2	4	3	4	2	2	3	1	7	1	1	1	2	1
5	5	5	3	5	5	5	5	5	5	4	4	2	5	2	2	3	2	4	3	2	1	1	4
5	4	4	2	2	1	4	4	4	2	4	5	4	3	2	1	3	2	7	3	1	2	1	4
4	4	4	3	5	3	3	4	4	3	4	4	5	4	2	2	3	2	2	3	2	1	1	4
3	4	3	5	4	4	3	3	2	3	3	4	4	4	3	2	4	2		1	1	1	1	2
5	4	5	5	3	4	3	2	4	3	3	3	3	3	1	1	3	1	7	1	1	1	2	1
3	4	4	4	3	4	5	4	4	4	4	4	1	4	4	1	3	2	7	1	1	1	2	3
5	5	4	3	4	4	3	4	5	4	2	3	2	3	4	2	3	3	7	3	1	1	2	4
4	5	5	4	4	3	5	3	4	4	2	3	3	3	3	2	3	2	6	2	2	1	1	5
5	5	4	4	5	5	4	5	4	5	5	3	3	3	4	2	3	2	6	2	2	1	1	2
4	3	2	3	2	2	4	3	4	3	4	3	4	4	4	1	3	3	5	1	1	1	1	4
4	5	5	4	4	4	5	3	4	5	3	2	2	5	2	2	3	2	3	3	1	1	1	1
5	4	4	3	5	4	2	4	4	4	4	2	4	5	2	1	2	2	7	2	2	1	1	4
5	4	5	4	3	4	3	3	5	3	4	3	4	3	2	1	3	1	7	1	1	1	1	3
4	4	4	3	2	4	5	2	5	3		3	4	3	2	2	3	2	4	3	2	1	1	1
3	3	4		1	3	3	3	4	3	5	4	5	2	1	2	3	1	7	1	1	1	2	1
5	5	4	4	4	4	4	4	5	5	4	4	5	3	3	2	2	2	7	2	1	1	2	2
3	2	4	4	1	2	3	1	2	3	4	1	2	4	4	1	3	3	2	3	1	1	1	1
5	4	4	3	5	5	3	5	4	4	4	5	4	5	2	2	3	1	1	3	1	2	1	2
5	4	5	4	5	4	4	4	5	4	2	3	2	4	3	2	3	1		1	1	1	2	1
5	4	5	4	4	5	4	4	5	5	4	3	5	5	2	1	3	1	5	3	1	1	1	4
4	5	5	4	2	5	5	3	5	4	4	4	2	4	2	2	1	2	4	3	1	1	2	4
4	4	3	4	4	4	5	5	5	5	4	4	3	5	2	2	3	2	5	2	2	1	2	4
2	5	4	3	3	2	3	4	3	3	3	3	5	3	1	2	3	1		1	2	1	2	4
5	5	4	5	5	4	4	4	4	5	2	4	3	5	1	2	3	1	7	2	1	1	2	4
5	3	4		1	2	2	3	3	3	4	2	5	3	4	2	3	3	7	3	1	2	1	3
3	4	4	5	4	3	4	3	3	5	1	4	2	4	4	1	3	4	2	3	1	2	1	3
4	4	1	5	2	1	1	2	3	2	3	3	5	5	1	1	3	1	7	1	1	1	1	1
5	4	5	4	4	3	5	3	5	5	5	3	3		2	2	5	1	7	2	2	1	1	1
5	4	5		5	5	5	4	5	4	5	2	5	4	2	1	3	1	5	3	2	1	1	4
3	4	4	4	3	4	4	3	4	3	4	3	4	3	4	2	2	2	4	3	2	1	1	3
5	5	5	5	3	3	3	2	4	4	3	3	4	4	4	1	3	3	2	3	1	1	1	1
5	3	4	3	3	5	4	4	4	4	3	4	3	4	4	2	3	3	7	3	1	2	1	2
1	4	5	2		3	5	2	4	1	5	4	5	4	4	2	3	2	7	2	1	1	2	1
4	4	2	3	2	2	5	4	4	5	4	3	3	5	2	2	3	2	4	3	1	1	2	2
3	3	5	3	4	3	3	4	3	4	2	3	4	3	4	2	3	4	1	3	1	1	1	4
5	4	4	5	4	4	2	4	4	3	5	3	3	3	4	2	3	3	3	3	1	2	1	1
5	4	5	5	4	2	4	4	4	4	4	4	2	4	3	2	3	1	7	1	2	1	2	1
1	5	1	1	1			1		2	5	4	2	2	2	2	3	2	3	3	1	1	1	4
4	4	3	4	3	4	1	2	3	3	4	3	3	3	4	2	5	3	4	3	2	1	1	3
5	5	5	5	5	4	4	4	5	4	4	2	3	4	4	2	3	4	4	3	2	2	1	2
4	5	5	4	4	4	4	4	5	4	5	4	3	4	1	1	5	1		1	1	1	2	4
5	5	5	5	5	4	3	3	4	3	3	2	4	5	2	1	5	2	7	1	2	1	2	1
4	4	3	2	4	3	4	4	4	5	3	2	3	4	3	1	1	1	7	2	2	1	1	2
4	5	5	4	2	4	3	3	4	2	3	5	3	3	4	1	5	3	7	2	2	1	1	1
4	5	4	4	5	5	3	4	4	4	4	5	2	3	4	2	3	2	5	3	1	1	1	1
4	4	3	1	2	1	2	2	4	5	5	4	3	4	4	1	3	2	7	2	1	1	2	3
4	5	5	5	5	4	5	5	4	5	1	3	3	5	5	2	2	2	7	2	1	1	2	4
4	5	4	4	5	5	4	4	4	4	2	3	2	3	3	1	3	2	7	1	1	1	2	4
5	5	5	4	5	4	3	4	5	4	2	4	3	1	2	2	3	1	3	3	1	1	1	2
4	4	4	3	3	3	5	4	4	4	5	3	5	4	2	2	3	2	1	3	1	1	2	5
4	4	3	4	3	3	3	3	3	2	4	3	5	4	3	1	3	1	7	1	1	1	1	1
3	4	4	3	3	4	4	2	5	4	5	3	4	4	4	1	5	2	7	1	2	1	2	2
4	5	5	5	4	5	5	4	5	4	1	4	3	5	4	2	1	2	4	3	1	1	2	2
5	5	4		2	4	4	5	5	3	2	2	4	3	4	2	3	3	7	3	1	2	1	4
4	5	5	5	5	4	5	4	3	5	3	4	1	2	3	2	3	2	5	3	2	1	2	2
3	3	1	4	2	2	2	3	2	3	5	4	4	4	1	1	3	1	7	1	2	1	2	3
5	4	5	4	5	4	5	5	4	4	3	5	4	4	3	2	3	3	3	3	1	1	1	4
4	4	3	5	5	4	3	4	3	3	5	5	4	4	2	1	3	1	6	1	2	1	2	1
5	4	4	4	4	4	4	2	4	2	2	5	4		2	2	3	2	5	1	1	1	1	4
5	4	5	3	3	3	2	4	5	4	5	3	2	3	5	1	1	3		3	2	1	1	1
3	4	4	3	2	3	3	2	4	2	5	2	2	4	4	1	3	3	7	1	2	1	1	3
5	4	4	3	4	3	5	4	5	5	4	4	2	4	3	2	2	3	6	3	1	1	1	3
3	3	4	2	4		2	2	3	4	5	3	2	3	4	1	1	3		3	1	1	1	5
5	5	4	5	4	5	4	4	4	4	4	5	4	5	4	2	3	2	4	3	2	1	1	2
5	5	5	4	4	4	2	3	4	3	4	4	4	5	3	1	2	2	5	3	2	1	1	4
4	4	5	4	5	3	4	4	5	3	3	4	2	5	2	2	3	1	3	3	1	1	2	1
5	4	4	4	4	4	4	3	4	5	5	5	2	1	2	2	3	2	5	3	1	1	1	4
4	4	4	4	4	4	4	3	4	4	3	2	4	3	3	2	3	3	3	3	1	1	1	2
5	5	4	5	5	5	2	3	4	4	2	2	3	1	2	1	2	2	7	2	1	1	1	4
5	3	4	4	5	2	4	4	3	2	4	3	4	3	2	2	3	2	5	1	1	1	1	3
4	4	3	5	4	4	3	4	3	2	5	4	3	4	4	1	3	2	7	2	2	2	1	1
5	5	5	4	5	5	5	5	5	4	2	4	4	3	3	1	3	2	7	2	2	1	2	4
5	5	5	4	1	5	5	4	5	3	1	3	4	5	2	1	3	2	7	1	2	1	2	1
5	5	5	4	5	4	4	3	5	3	4	4	3	5	4	1	2	2	7	2	1	1	1	1
5	5	5	3	3	4	4	4	5	3	4	2	4	1	3	2	3	3	7	3	1	2	1	2
4	4	5	3	3	4	4	2	5	3	2	1	4	4	2	1	3	1	7	2	1	2	1	4
4	4	3	3	4	3	4	4	4	5	2	5	4	5	2	2	3	3	7	3	1	2	1	1
5	4	5	4	3	4	4	4	5	4	3	1	3	4	3	2	3	3	4	3	1	1	2	4
4	4	4	4	4	4	4	4	5	5	5	2	4	3	1	2	3	1	6	3	2	1	2	4
3	5	5	3	2	5	5	3	5	4	2	4	3	2	2	2	3	1		1	1	1	2	2
4	5	3	3	4	4	5	4	5	4	4	2	2	3	4	1	3	4	7	3	2	2	1	4
3	3	4		1	1	4	2	3	4	4	3	2	4	4	2	3	3	1	3	1	2	1	2
5	5	4	5	5	4	4	5	4	5	4	4	2	5	3	2	3	3	7	2	2	1	1	2
3	3	3	3	3	4	2	2	2	3	4	3	4	4	2	1	5	2	7	1	2	1	2	1
5	5	4	3	4	4	5	4	5	5	3	4	4	4	2	2	3	2	5	3	1	1	1	4
4	5	4	4	4	4	4	4	5	4	5	4	4	5	2	1	5	1	7	2	1	1	1	4
5	3	5	4	5	4	4	4	5	3	5	5	2	4	4	2	1	4	7	3	1	1	1	4
3	4	3	4	4	3	4	3	4	5	4	3	5	4	2	2	3	1	7	2	1	2	1	2
4	1	5	5	3	2	2	1	5	3	3	1	3	5	3	1	2	2	7	2	1	1	1	1
5	4	4	2	5	4	5	3	5	5	5	4	3	4	2	2	1	2	7	3	1	1	1	4
3	3	5	4	4	3	4	4	3	4	4	3	4	4	3	1	3	3	5	3	2	1	1	2
4	2	3	4	3	2	1	2	1	2	3	3	2	3	3	2	3	3	7	3	1	1	2	2
5	4	5	5	5	4	5	4	5	5	4	5	4	4	3	2	3	1	5	3	1	1	1	4
5	5	5	4	2	5	5	3	5	4	3	4	4	3	4	2	5	2	6	3	1	1	1	4
3	2	4	3	1	2	4	3	4	2	4	4	4	2	2	1	3	2	7	2	1	1	2	3
5	5	4	2	4	3	5	4	4	5	4	3	3	3	4	2	3	2	7	2	2	1	2	4
2	1	4	4	3	2	4	3	1	3	3	3	3	4	3	1	3	2	7	2	1	1	2	4
5	5	4	5	5	5	4	5	4	5	5	2	1	5	1	2	3	1	5	3	2	1	1	4
5	5	5	5	4	5	5	5	5	5	2	3	4	4	1	2	1	1	7	2	2	1	1	4
2	2	2		2	1		1	4	1	5	4	5	5	4	1	3	2	7	1	1	1	1	1
5	4	5	5	5	5	5	5	4	5	2	4	5	5	2	2	3	2	7	2	1	1	2	4
5	5	5	5	5	5	5	5	5	5	4	1	2	4	4	2	3	2	5	2	2	1	2	4
								1		4	2	2	4	4	1	3	2	7	2	1	1	2	3
2	2	3	3	3	3	4	2	4	2	2	3	3	3	3	1	3	2	7	1	1	1	2	1
5	4	5	5	4	4	3	3	5	4	2	2	3	4	2	2	3	2	7	3	1	1	2	4
5	5	4	5	4	5	5	4	5	5	5	3	5	3	3	2	3	1	7	1	1	1	1	1
4	5	5	3	4	5	4	2	5	3	4	3	5	4	2	2	3	2	4	3	1	1	2	4
5	5	4	4	4	4	5	3	5	5	4	5	3	3	3	2	3	2	7	2	2	1	2	1
3	4	4	3	4	3	4	3	3	4	5	1	5	4	4	2	3	2	7	2	1	1	1	2
5	5	4	5	4	5	4	5	4	5	2	4	2	3	2	2	3	2		1	2	1	2	4
5	4	5	4	5	4	4	3	5	3	1	5	4	1	3	2	3	2	4	3	2	1	1	1
4	4	5	4	2	3	3	2	3	3	2	1	1	4	2	1	2	2	7	2	1	1	2	1
2	4		4	2	2	3	3		2	4	5	4	4	1	1	5	1	6	3	1	1	1	2
5	5	5	5	5	5	5	4	5	5	2	4	4	5	2	1	3	1	7	1	1	1	1	3
4	3	4		4	3	4	4	5	4	3	3	2	3	4	2	3	3	1	3	1	2	1	4
5	5	5	5	5	5	5	5	5	4	2	4	3	4	3	2	3	3	3	3	1	2	1	2
5	5	4	4	5	4	5	5	5	5	5	2	4	2	4	2	2	2	7	2	1	1	2	4
4	5	5	3	4	4	4	4	4	4	4	5	3	5	2	2	3	2	3	3	1	1	1	4
4	4	3	5	3	4	3	4	1	4	3	4	2		5	1	3	2	7	1	1	1	2	2
5	4	5	5	3	4	5	3	4	4	5	2	3	4	1	1	2	1	5	1	2	1	1	2
4	3	5	5	5	4	5	3	5	5	4	3	4	1	2	1	2	1	5	1	2	1	1	4
4	4	5	4	2	3	4	2	4	3	2	3	4	3	4	2	3	3	5	1	2	1	1	1
4	4	3	1	2	3	1	1	4	2	3	3	3	4	3	1	3	2	7	2	1	1	2	4
4	4	4	4	2	2	5	4	3	5	2	4	5	5	4	2	3	2	5	3	1	1	2	4
5	5	4	4	5	5	2	4	4	3	4	2	2	4	3	2	3	2	5	3	2	1	1	2
5	4	4	5	5	4	3	4	3	4	2	2	5	4	4	2	3	4	2	3	2	2	1	2
4	5	4	4	3	5	4	4	4	4	2	4	4	2	2	2	3	2	7	2	1	1	1	2
4	4	5	5	4	3	4	3	4	4	5	3	3	4	4	2	3	2	7	2	2	1	2	3
5	4	4	4	4	4	3	3	4	3	5	3	3	4	1	1	3	1	7	1	1	1	2	2
5	5	5	4	5	5	5	4	5	5	2	3	4	4	4	2	3	3	7	1	1	1	2	2
4	4	4	4	1	4	3	3	5	2	3	3	4	4	3	1	3	1	7	1	1	1	1	1
4	5	5	4	4	5	4	4	5	4	4	3	5	4	3	2	3	2	7	2	1	1	2	1
5	3	4	2	3	3	3	3	5	4	4	4	4	4	2	1	3	2	1	3	1	2	1	1
4	5	5	5	5	4	5	5	4	5	2	4	3	1	3	2	3	3	6	1	1	1	1	2
5	5	4	1	3	5	1	5	4	5	2	4	3	3	4	2	2	2	7	2	2	1	1	1
5	5	5	5	5	5	5	5	5	5	2	2	3	4	1	1	3	1	7	1	1	1	2	1
2	1	4	3	3	1	5	1	2	3	3	3	4	4	4	1	3	3	1	3	1	2	1	5
3	4	5	5	3	5	5	3	4	4	3	3	4	3	3	2	3	3	1	3	2	1	2	1
5	5	4	4	3	4	4	5	5	5	3	4	3	1	3	2	3	2	5	3	2	1	2	2
3	4	4	4	5	3	4	4	3	5	5	4	4	3	5	2	3	3	6	1	1	1	1	4
4	4	2	4	4	4	3	2	3	4	2	1	2	5	1	2	3	1	3	3	1	1	1	2
5	4	5	4	1	4	1	3	5	3	2	4	4	5	4	1	3	3	7	3	1	2	1	1
3	3	3	4	4	2	4	2	3	4	4	4	4	4	3	1	1	2	7	2	1	1	1	4
4	3	4	4	4	3	5	4	4	5	4	5	4	5	3	1	2	3		1	2	1	1	2
5	4	5	5	5	4	5	4	5	5	4	1	2	4	2	2	3	2		1	1	1	2	4
2	3	3	2	4	3	4	4	3	4	5	3	4	3	4	2	3	2	7	2	2	1	2	4
4	4	5	4	3	5	4	3	5	4	5	4	4	4	2	2	2	2	4	3	2	1	1	2
5	4	3	4	5	3	4	4	4	4	3	1	2	3	4	2	3	2	7	2	2	1	2	4
4	4	4	1	4	2	4	4	4	4	4	4	4	3	2	2	3	2	7	3	1	2	1	2
	1	1	5			1		1		5	4	4	4	3	1	3	3	7	3	1	2	1	1
5	5	4	2	5	4	4	4	5	5	2	3	3	5	3	1	3	2	6	2	2	1	1	4
4	5	4	3	4	3	4	4	3	4	1	3	4	3	1	2	5	1	6	3	2	1	2	2
5	4	4	4	5	4	4	3	4	5	3	5	5	3	3	2	3	3	1	3	1	1	2	2
5	4	5	5	5	4	5	5	4	4	5	3	4	5	2	1	5	1		1	1	1	2	4
4	5	5	4	3	3	5	3	4	2	4	3	3	4	5	1	3	4	6	3	1	1	2	3
5	3	4	4	4	4	3	3	4	3	3	3	3	5	3	2	3	3	1	3	1	1	2	4
5	4	5	4	2	3	5	1	5	4	5	3	3	4	2	2	3	2	4	3	2	1	2	2
3	5	3	3	1	1	5	2	5	3	4	3	3	2	3	1	3	2	7	1	1	1	2	1
3	3	4	3	2	2	1	4	4	1	3	1	3	4	4	2	3	2	3	3	2	1	1	2
4	4	2	2	4	3	4	3	4	4	4	3	4	5	1	1	3	1	7	1	2	1	2	3
3	3	3	3	1	2	3	1	3	2	4	4	4	4	3	1	3	1	7	1	1	1	1	1
4	4	4	5	5	5	4	3	3	5	2	2	1	2	3	2	3	2	7	2	2	1	2	4
5	5	5	5	5	4	4	3	5	3	4	3	4	4	3	2	3	2	4	3	2	1	1	1
5	5	5	5	5	4	5	4	5	4	2	4	4	1	4	2	3	3	4	1	1	1	2	4
4	5	5	4	2	5	5	3	5	4	4	2	4	4	3	2	3	3	7	3	2	2	1	1
4	4	3	3	4	3	4	4	5	5	5	3	5	5	2	2	3	1	6	1	2	1	1	4
1	2	2	2	2	1	2	2	3	4	3	1	3	3	3	1	3	2	3	3	1	1	1	3
5	5	4	1	5	3	4	4	3	4	3	3	4	4	3	1	3	1	6	1	2	1	1	4
4	3	4	4	3	3	5	4	4	5	4	5	4	4	3	1	3	3	5	3	2	1	1	4
4	4	5	4	5	4	4	5	5	5	4	2	3	3	2	2	3	2	6	2	2	1	1	1
5	4	5	5	5	4	4	4	4	4	3	4	4	3	3	2	3	2	7	2	1	1	2	4
5	4	5	5	4	5	4	3	5	4					3	2	2	2	7	2	2	1	1	1
